# Supplementary material for: A new species of Habralictus Moure from Dominica, Lesser Antilles (Hymenoptera, Halictidae)
Source: Zookeys. 2012 Jan 31;(168):1–12. doi: 10.3897/zookeys.168.2524 (PMC3293439; doi:10.3897/zookeys.168.2524)
Supplement: XML Treatment for Habralictus gonzalezi [file zookeys.168.2524-treatment1.xml]

<!DOCTYPE tp:taxon-treatment
  PUBLIC "-//TaxonX//DTD Taxonomic Treatment Publishing DTD v0 20100105//EN" "tax-treatment-NSO.dtd">
<tp:taxon-treatment xmlns:tp="http://www.plazi.org/taxpub"><tp:treatment-meta><mixed-citation publication-type="journal"><person-group><name><surname>Gibbs</surname><given-names>Jason</given-names></name></person-group><article-title>A new species of 
                    <italic>Habralictus</italic> Moure from Dominica, Lesser Antilles (Hymenoptera, Halictidae)
                </article-title><source>Zookeys</source><day>31</day><month>1</month><year>2012</year><volume>2012</volume><issue>168</issue><fpage>1</fpage><lpage>12</lpage><pub-id pub-id-type="doi">10.3897/zookeys.168.2524</pub-id></mixed-citation></tp:treatment-meta><tp:nomenclature><tp:taxon-name>
                            <tp:taxon-name-part taxon-name-part-type="genus">Habralictus</tp:taxon-name-part>
                            <tp:taxon-name-part taxon-name-part-type="species">gonzalezi</tp:taxon-name-part>
                        <object-id xmlns:xlink="http://www.w3.org/1999/xlink" xlink:type="simple">urn:lsid:zoobank.org:act:543C0A86-FA4A-434F-B873-1EBBB1BF0395</object-id>
                        <object-id xmlns:xlink="http://www.w3.org/1999/xlink" xlink:type="simple">http://species-id.net/wiki/Habralictus_gonzalezi</object-id>
                        </tp:taxon-name><tp:taxon-status xmlns:xlink="http://www.w3.org/1999/xlink" xlink:type="simple">sp. n.</tp:taxon-status></tp:nomenclature><tp:treatment-sec sec-type="Type material"><title>Type material.</title><p><italic>Holotype</italic> ♀: DOMINICA: Parish of St. Joseph, Springfield Estate, <named-content xmlns:xlink="http://www.w3.org/1999/xlink" content-type="dwc:verbatimCoordinates" xlink:type="simple">13.34667°N, 61.3683°W</named-content>, 430 m, 15–20 Mar. 2003, (M. E. Irwin, M. Shepard), Malaise trap [BBSL]. <italic>Allotype</italic> ♂: topotypical [BBSL]. 10 <italic>paratype</italic> ♀♀: topotypical [AMNH, BBSL (5), CUIC, NMNH, PCYU, SEMC].</p></tp:treatment-sec><tp:treatment-sec sec-type="Diagnosis"><title>Diagnosis.</title><p>Females of <italic><tp:taxon-name>Habralictus gonzalezi</tp:taxon-name></italic> can be distinguished from <italic><tp:taxon-name>Habralictus insularis</tp:taxon-name></italic> by the following: face mostly green (mostly copper in <italic><tp:taxon-name>Habralictus insularis</tp:taxon-name></italic>), clypeus with few punctures limited to medial area (numerous punctures throughout in <italic><tp:taxon-name>Habralictus insularis</tp:taxon-name></italic>), supraclypeal area virtually impunctate (distinctly punctate in <italic><tp:taxon-name>Habralictus insularis</tp:taxon-name></italic>), pronotal lobe dark brown (yellow-orange in <italic><tp:taxon-name>Habralictus insularis</tp:taxon-name></italic>), and metatibial anterobasal hairs brown (off-white in <italic><tp:taxon-name>Habralictus insularis</tp:taxon-name></italic>).</p><p>Males of <italic><tp:taxon-name>Habralictus gonzalezi</tp:taxon-name></italic> can be distinguished from <italic><tp:taxon-name>Habralictus insularis</tp:taxon-name></italic> and <italic><tp:taxon-name>Habralictus claviventris</tp:taxon-name></italic> by the following: supraclypeal area and lower paraocular area imbricate, punctures obscure (smooth, distinctly punctate in <italic><tp:taxon-name>Habralictus claviventris</tp:taxon-name></italic> and <italic><tp:taxon-name>Habralictus insularis</tp:taxon-name></italic>);mesoscutum and mesoscutellum without evident punctation (punctures present albeit fine in <italic><tp:taxon-name>Habralictus claviventris</tp:taxon-name></italic> and <italic><tp:taxon-name>Habralictus insularis</tp:taxon-name></italic>); head and mesosoma bluish-green (bright green in <italic><tp:taxon-name>Habralictus claviventris</tp:taxon-name></italic> and <italic><tp:taxon-name>Habralictus insularis</tp:taxon-name></italic>).</p></tp:treatment-sec><tp:treatment-sec sec-type="Description"><title>Description.</title><p><italic>Female.</italic> (<xref ref-type="fig" rid="F1">Figs 1</xref><xref ref-type="fig" rid="F2">–7</xref>). Body length: 3.5–4. 3 mm. Head length: 1.04–1.14 mm. Head width: 1.10–1.24 mm. Forewing length: 3.0–3.1 mm.</p><p><bold><italic>Structure.</italic></bold> <bold>Head:</bold> Face wider than long (length/width ratio = 0.92–0.94). Eyes weakly convergent below (UOD:LOD = 1.03–1.07). Clypeus shorter than length of <!--PageBreak-->supraclypeal area (ratio = 1.06–1.13). Mandible with preapical tooth. Labrum without distinct basal elevation; apical process with dorsoapical keel. Scape slender, weakly clavate; extending above slightly above lateral ocelli. Pedicel subequal to F1 and F2 combined. F1 and F3 both shorter than F2. Flagellum clavate. Preoccipital area rounded. Gena narrower than eye. <bold>Mesosoma:</bold> Pronotum with dorsolateral ridge broadly rounded, interrupted by transverse sulcus; dorsolateral angle low, obtuse, indistinct. Mesoscutum subequal in width to head; anterior margin raised steeply above pronotum; parapsidal line fine, somewhat obscure. Mesoscutellum flat, without medial depression. Episternal groove below scrobe curving sharply and widening towards anterior. Lateral surface of procoxa concave. Inner metatibial spur pectinate with four branches (not including apex of rachis). Tegula ovoid, slightly narrowed anteriorly.<!--PageBreak--><!--PageBreak--> Marginal cell narrow towards apex; free portion 3× length of portion subtended by submarginal cells. Distal hamuli arranged 2-1-2 (approaching 2–3). Dorsal surface of propodeum (including metapostnotum) longer than mesoscutellum (ratio = 1.07–1.09); posterior margin of dorsal surface rounded. Posterior surface of propodeum slightly concave; lateral carina fine, reaching two thirds distance to dorsal surface. <bold>Metasoma:</bold> Ovoid, flat; terga, especially T1–T3 with lateral portions sharply reflexed ventrally. Area beyond premarginal line weakly impressed.</p><fig id="F1" position="float" orientation="portrait"><label>Figure 1.</label><caption><p> Holotype female of <italic><tp:taxon-name>Habralictus gonzalezi</tp:taxon-name></italic> sp. n. in lateral view with locality label (inset). Scale bar = 1 mm.</p></caption><graphic xmlns:xlink="http://www.w3.org/1999/xlink" xlink:href="ZooKeys-168-001-g001.jpg" position="float" orientation="portrait" xlink:type="simple"/></fig><p><bold><italic>Colour.</italic></bold><bold>Head:</bold> Mostly green; face with golden and coppery reflections. Labrum and lower half of clypeus dark brown. Mandible brownish yellow except apex red. Antenna dark brown, except lateral surface of scape dull yellow and ventral surface of flagellum orange-yellow. Vertex dark green-blue. <bold>Mesosoma:</bold> Dark green dorsally, lighter ventrally. Pronotal lobe dark brown. Ventral half of mesepisternum golden or brassy. Fore leg yellow, except profemur on dorsal half (sometimes) and ventrally. Mid leg dark brown, except protrochanter and posterior portion of probasitarsus yellowish, in some cases profemur yellow. Hind leg dark brown, except posterior (and sometimes anterior) surface infused with yellow, sometimes entire metatrochanter and metafemur yellow. Tegula light brown, translucent. Pterostigma dark brown. Wings hyaline with dark setae. Dorsal surface of propodeum brown except basomedial triangle of green. <bold>Metasoma:</bold> Terga brown, except sometimes with basomedial patches of yellow. Metasomal sterna light brown to yellow.</p><p><bold><italic>Pubescence.</italic></bold><bold>Head:</bold> Face with dull-white hairs (1–1.5 OD). Clypeus with long preapical fimbriae (2.5–3.5 OD). Gena with sparse, appressed hairs and long erect hairs (2.0–2.5 OD). <bold>Mesosoma:</bold> Pronotal lobe with tomentum on posterior margin. Mesoscutum and mesepisternum with sparse, off-white hairs (≤1.5 OD). Metanotum with long, erect hairs (2–3 OD). Mesofemur with sparse basal brush. Mesotibia with dense apical comb. Metafemoral scopa with long, plumose hairs. Metatibia with brown, plumose hairs (off white on posterior surface); basoventral hairs densely pectinate (almost palmate), directed apically. Metabasitarsus with brown hairs on anterior surface. Lateral surface of propodeum with long, sparsely-branched, plumose hairs (2.5–3.5 OD). Posterior surface of propodeum with short, appressed hairs. <bold>Metasoma:</bold> Terga sparsely pubescent; anterior surface of T1 with sparse, erect hairs (1–1.5 OD). Dorsal surface of T1 and T2 largely bare. Dorsal surface of T3–T5 with posteriorly directed hairs (1–2.5 OD), longer on T5 and laterally portions of (up to 3.5 OD). Ventrally reflexed portions of metasomal terga and metasomal sterna with long, sparsely-branched, plumose hairs (3.5–5.5 OD). Ventral hairs of T1–T2 directed medially.</p><p><bold><italic>Surface sculpture.</italic></bold><bold>Head:</bold> Face granular. Clypeus with sparse, coarse punctures. Gena and postgena imbricate, shining. <bold>Mesosoma:</bold> Granular. Dorsal surface of propodeum (including metapostnotum) without raised sculpturing, posterior half smoother, imbricate. Lateral surface of propodeum imbricate, shining. Posterior surface of propodeum imbricate. <bold>Metasoma:</bold> Terga with punctation fine; dorsal surface of T1 and T2 impunctate, except along premarginal line. T1 and T2 dull, finely coriarious, apical impressed area of T2 and remaining tergal segments smooth, shiny.</p><!--PageBreak--><!--PageBreak--><p><bold><italic>Male.</italic></bold>(<xref ref-type="fig" rid="F3">Figs 8–14</xref>)As in female except as follows. Body length: 4.3 mm. Head length: 1.00 mm. Head width: 0.96 mm. Forewing length: 3.2 mm.</p><p><bold><italic>Structure.</italic></bold><bold>Head:</bold> Face longer than wide (length/width ratio = 1.04). Eyes strongly convergent below (UOD:LOD = 1.72). Eye emargination more acute. Clypeus weakly depressed medially. Mandible without preapical tooth. Labrum wider than long, without apical process. Supraclypeal area longer than clypeus (ratio = 1.18). Scape slender, extending to just below median ocellus. Pedicel subequal to F1. F2 and F3 subequal both about 2× length of F1. Flagellum clavate, extending beyond posterior edge of mesosoma. <bold>Mesosoma:</bold> Subequal in width to head (ratio = 1.02). Inner metatibial spur ciliate. Dorsal surface of propodeum (including metapostnotum) longer than mesoscutellum (ratio = 1.1). Lateral carina of propodeum fine, reaching half way to dorsal surface. <bold>Metasoma:</bold> Petiolate, T1 and T2 distinctly longer than wide. Metasomal terga with lateral portions weakly reflexed ventrally. Terminalia as illustrated (<xref ref-type="fig" rid="F3">Figs 12–14</xref>).</p><fig id="F2" position="float" orientation="portrait"><label>Figures 2–7.</label><caption><p>Female of <italic><tp:taxon-name>Habralictus gonzalezi</tp:taxon-name></italic> sp. n. <bold>2</bold> Face (holotype), scale bar = 0.5 mm <bold>3</bold> Dorsal view of mesosoma (holotype) <bold>4</bold> dorsal view of metasoma (holotype) <bold>5</bold> dorsal view of metasoma (paratype) <bold>6</bold> anterior view of metatibia (paratype) <bold>7</bold> inner metatibial spur (paratype).</p></caption><graphic xmlns:xlink="http://www.w3.org/1999/xlink" xlink:href="ZooKeys-168-001-g002.jpg" position="float" orientation="portrait" xlink:type="simple"/></fig><fig id="F3" position="float" orientation="portrait"><label>Figures 8–14.</label><caption><p>Allotype male of <italic><tp:taxon-name>Habralictus gonzalezi</tp:taxon-name></italic> sp. n. <bold>8</bold> Face, scale bar = 0.5 mm <bold>9</bold> Dorsal view of mesosoma <bold>10</bold> Dorsal view of metasoma <bold>11</bold> Lateral habitus, scale bar = 1 mm <bold>12</bold> Dorsal view of genital capsule <bold>13</bold> Ventral view of genital capsule <bold>14</bold> S7 and S8.</p></caption><graphic xmlns:xlink="http://www.w3.org/1999/xlink" xlink:href="ZooKeys-168-001-g003.jpg" position="float" orientation="portrait" xlink:type="simple"/></fig><p><bold><italic>Colour.</italic></bold><bold>Head:</bold> Mostly blue-green. Labrum, mandible, and lower margin of clypeus yellow. Antenna dark brown, except ventral surface of flagellum orange-brown. Ocellar area pale green. <bold>Mesosoma:</bold> Blue-green, with pale green and purple reflections. Pronotal lobe brown. Fore leg yellow, except ventral surface of profemur brown with slight hint of metallic. Mid leg yellow, except anterior surface of mesofemur, mesotibia, and mesotarsus. Hind leg light brown, infused with yellow, except metatrochanter yellow. Dorsal surface of propodeum purplish. <bold>Metasoma:</bold> Brown, paler ventrally.</p><p><bold><italic>Pubescence.</italic></bold><bold>Head:</bold> Clypeus with sparse, preapical fimbriae (2.5–3.5 OD). Gena with long erect hairs (2.5–3.5 OD). <bold>Mesosoma:</bold> Posterior surface of propodeum without short, appressed hairs. <bold>Metasoma:</bold> Terga sparsely pubescent; anterior surface of T1 with sparse, erect hairs (1–1.5 OD). Dorsal surface of T1 and T2 largely bare. Dorsal surface of T3–T5 with posteriorly directed hairs (1–2.5 OD), longer on T5 and laterally portions of (up to 3.5 OD). Ventrally reflexed portions of metasomal terga and metasomal sterna with long, sparsely-branched, plumose hairs (3.5–5.5 OD). Ventral hairs of T1–T2 directed medially.</p><p><bold><italic>Surface sculpture.</italic></bold><bold>Head:</bold> Face granular. Clypeus with sparse, coarse punctures. Gena and postgena imbricate, shining. <bold>Mesosoma:</bold> Granular. Dorsal surface of propodeum (including metapostnotum) without raised sculpturing, posterior half smoother, imbricate. Lateral surface of propodeum imbricate, shining. Posterior surface of propodeum imbricate. <bold>Metasoma:</bold> Terga with punctation extremely fine, sparse; dorsal surface of T1 and T2 impunctate, except along premarginal line. T1 and T3 finely coriarious basally, apical impressed areas smooth, shiny.</p></tp:treatment-sec><tp:treatment-sec sec-type="Etymology"><title>Etymology.</title><p>The specific epithet is named for Victor H. González-Betancourt for his contributions to bee taxonomy and his encouragement and assistance with this manuscript.</p></tp:treatment-sec></tp:taxon-treatment>
